# Supplementary material for: Genome expansion in bacteria: the curios case of Chlamydia trachomatis
Source: BMC Res Notes. 2015 Sep 30;8:512. doi: 10.1186/s13104-015-1464-6 (PMC4589037; doi:10.1186/s13104-015-1464-6)
Supplement: Supplementary file 1 — 10.1186/s13104-015-1464-6 Information regarding the C. trachomatis strains used in the study. [file 13104_2015_1464_MOESM1_ESM.xlsx]

## Sheet: CtrachomatisData
NCBI_Accession	Size_mb	AT	Names	Pathogroup
NC_000117.fna	1.04252	0.586927	Chlamydia_trachomatis_D_UW_3_CX	2
NC_007429.fna	1.04446	0.586974	Chlamydia_trachomatis_A_HAR_13	1
NC_010280.fna	1.03886	0.586716	Chlamydia_trachomatis_L2b_UCH_1_proctitis	3
NC_010287.fna	1.03884	0.586709	Chlamydia_trachomatis_L2_434_Bu	3
NC_012686.fna	1.04435	0.587008	Chlamydia_trachomatis_B_Jali20_OT	1
NC_012687.fna	1.04428	0.586975	Chlamydia_trachomatis_B_TZ1A828_OT	1
NC_015744.fna	1.03831	0.586733	Chlamydia_trachomatis_L2c	3
NC_016798.fna	1.04432	0.586971	Chlamydia_trachomatis_A2497_1	1
NC_017429.fna	1.04281	0.586908	Chlamydia_trachomatis_G_9768	2
NC_017430.fna	1.04235	0.586885	Chlamydia_trachomatis_G_11222	2
NC_017431.fna	1.04303	0.586903	Chlamydia_trachomatis_E_11023	2
NC_017432.fna	1.04281	0.586911	Chlamydia_trachomatis_G_9301	2
NC_017434.fna	1.04252	0.586926	Chlamydia_trachomatis_D_EC	2
NC_017436.fna	1.04252	0.586925	Chlamydia_trachomatis_D_LC	2
NC_017437.fna	1.04433	0.58696	Chlamydia_trachomatis_A2497_2	1
NC_017439.fna	1.043	0.586917	Chlamydia_trachomatis_E_150	2
NC_017440.fna	1.04287	0.586912	Chlamydia_trachomatis_G_11074	2
NC_017441.fna	1.04284	0.586937	Chlamydia_trachomatis_E_Sweden2	2
NC_017951.fna	1.04274	0.586895	Chlamydia_trachomatis_F_SW4	2
NC_017952.fna	1.0429	0.586942	Chlamydia_trachomatis_E_SW3	2
NC_017953.fna	1.04274	0.586894	Chlamydia_trachomatis_F_SW5	2
NC_020511.fna	1.04302	0.586998	Chlamydia_trachomatis_IU824	2
NC_020512.fna	1.04302	0.586998	Chlamydia_trachomatis_IU888	2
NC_020929.fna	1.03908	0.586702	Chlamydia_trachomatis_L1_115	3
NC_020930.fna	1.03884	0.586709	Chlamydia_trachomatis_L2_25667R	3
NC_020931.fna	1.03886	0.586718	Chlamydia_trachomatis_L2b_UCH_2	3
NC_020933.fna	1.03888	0.586737	Chlamydia_trachomatis_L2b_Ams1	3
NC_020934.fna	1.03886	0.586841	Chlamydia_trachomatis_L2b_Ams2	3
NC_020935.fna	1.03854	0.586712	Chlamydia_trachomatis_L2b_Canada1	3
NC_020936.fna	1.03885	0.586807	Chlamydia_trachomatis_L2b_Ams5	3
NC_020937.fna	1.03926	0.586703	Chlamydia_trachomatis_L1_440_LN	3
NC_020938.fna	1.03872	0.58672	Chlamydia_trachomatis_L2b_795	3
NC_020939.fna	1.04402	0.586996	Chlamydia_trachomatis_A_5291	1
NC_020940.fna	1.04278	0.586899	Chlamydia_trachomatis_Ia_SotonIa3	2
NC_020941.fna	1.04217	0.586975	Chlamydia_trachomatis_G_SotonG1	2
NC_020942.fna	1.04881	0.58715	Chlamydia_trachomatis_E_SotonE8	2
NC_020943.fna	1.04214	0.587003	Chlamydia_trachomatis_D_SotonD5	2
NC_020944.fna	1.04438	0.586971	Chlamydia_trachomatis_A_7249	1
NC_020945.fna	1.03886	0.586716	Chlamydia_trachomatis_L2b_8200_07	3
NC_020964.fna	1.04279	0.586979	Chlamydia_trachomatis_F_SotonF3	2
NC_020965.fna	1.04245	0.586982	Chlamydia_trachomatis_K_SotonK1	2
NC_020966.fna	1.04403	0.586983	Chlamydia_trachomatis_A_363	1
NC_020967.fna	1.04259	0.587009	Chlamydia_trachomatis_D_SotonD1	2
NC_020968.fna	1.04256	0.586964	Chlamydia_trachomatis_D_SotonD6	2
NC_020969.fna	1.04262	0.586933	Chlamydia_trachomatis_E_SotonE4	2
NC_020970.fna	1.04263	0.586902	Chlamydia_trachomatis_Ia_SotonIa1	2
NC_020971.fna	1.04259	0.5869	Chlamydia_trachomatis_E_Bour	2
NC_020972.fna	1.03943	0.58682	Chlamydia_trachomatis_L1_1322_p2	3
NC_020973.fna	1.03882	0.586718	Chlamydia_trachomatis_L1_224	3
NC_020974.fna	1.03926	0.586688	Chlamydia_trachomatis_L3_404_LN	3
NC_020975.fna	1.03888	0.5868	Chlamydia_trachomatis_L2b_LST	3
NC_020976.fna	1.03888	0.586814	Chlamydia_trachomatis_L2b_CV204	3
NC_020977.fna	1.03872	0.586856	Chlamydia_trachomatis_L2b_Ams3	3
NC_020978.fna	1.03886	0.586782	Chlamydia_trachomatis_L2b_Ams4	3
NC_021050.fna	1.03884	0.586709	Chlamydia_trachomatis_L2_434_Bu_i	3
NC_021052.fna	1.03884	0.586708	Chlamydia_trachomatis_L2_434_Bu_f	3
NC_021887.fna	1.03882	0.586734	Chlamydia_trachomatis_RC_L2_s_46	4
NC_021888.fna	1.08389	0.584889	Chlamydia_trachomatis_RC_F_s_852	4
NC_021889.fna	1.03879	0.586734	Chlamydia_trachomatis_RC_J_953	4
NC_021890.fna	1.08384	0.58493	Chlamydia_trachomatis_RC_F_s_342	4
NC_021891.fna	1.06185	0.585104	Chlamydia_trachomatis_RC_J_s_122	4
NC_021892.fna	1.08095	0.584894	Chlamydia_trachomatis_RC_J_6276tet1	4
NC_021893.fna	1.03887	0.586699	Chlamydia_trachomatis_RC_L2_55	4
NC_021895.fna	1.04609	0.586844	Chlamydia_trachomatis_RC_F_69	4
NC_021896.fna	1.0388	0.586681	Chlamydia_trachomatis_RC_J_943	4
NC_021897.fna	1.04617	0.586863	Chlamydia_trachomatis_RC_L2_s_3	4
NC_021898.fna	1.03884	0.586737	Chlamydia_trachomatis_RC_J_966	4
NC_021899.fna	1.03844	0.586731	Chlamydia_trachomatis_RC_J_971	4
NC_022106.fna	1.04262	0.586963	Chlamydia_trachomatis_F_2_93	2
NC_022107.fna	1.04285	0.586884	Chlamydia_trachomatis_F_11_96	2
NC_022109.fna	1.0416	0.58704	Chlamydia_trachomatis_D_14_96	2
NC_022117.fna	1.04259	0.586934	Chlamydia_trachomatis_F_1_93	2
NC_022118.fna	1.04277	0.586928	Chlamydia_trachomatis_F_6_94	2
NC_022119.fna	1.04275	0.586901	Chlamydia_trachomatis_D_13_96	2
NC_022120.fna	1.04318	0.586918	Chlamydia_trachomatis_Ia20_97	2
NC_022121.fna	1.04321	0.586908	Chlamydia_trachomatis_J_31_98	2
NC_022537.fna	1.04263	0.58691	Chlamydia_trachomatis_E_C599	2
NC_022548.fna	1.04273	0.586924	Chlamydia_trachomatis_F_SWFPminus	2
NC_023060.fna	1.04355	0.587049	Chlamydia_trachomatis_C_TW_3	1
