# Supplementary material for: Genome expansion in bacteria: the curios case of Chlamydia trachomatis
Source: BMC Res Notes. 2015 Sep 30;8:512. doi: 10.1186/s13104-015-1464-6 (PMC4589037; doi:10.1186/s13104-015-1464-6)
Supplement: Supplementary file 2 — 10.1186/s13104-015-1464-6 Results from statistical models. [file 13104_2015_1464_MOESM2_ESM.xlsx]

## Sheet: Ark1
Test	Estimate	Std. Error	p
AT vs Serovar Pathogroups
Sr DK - Sr AC	-4.622e-05	1.32e-05	0.00239
Sr L1-L3 - Sr AC	-0.0002412	1.492e-05	< 1e-04
Sr L1-L3 - Sr DK	-0.0001949	1.454e-05	< 1e-04
SNP AT vs Serovar All groups
Sr AC - LabIsl	0.0104026	0.000776	< 0,001
Sr DK - LabIsl	0.0027329	0.0007239	0.00188
Sr L1-L3 - LabIsl	-0.0020031	0.0007762	0.05021
Sr DK - Sr AC	-0.0076697	0.0003397	< 0,001
Sr L1-L3 - Sr AC	-0.0124057	0.0004404	< 0,001
Sr L1-L3 - Sr DK	-0.004736	0.0003403	< 0,001
SNP AT vs Size Pathogroups
AT (spline)	8,247 (edf)	8,823 (Ref.df)	<2e-16
Size vs AT All groups
AT	18.1997	1.1308	<2e-16
Size vs AT Sr AC
AT	-9.1035	1.6267	0.000819
Size vs AT Sr DK
AT	-2.054	3.333	0.542
Size vs AT Sr L1-L3
AT	0.1432	0.4195	0.736432
